# Supplementary material for: Co-delivery of IOX1 and doxorubicin for antibody-independent cancer chemo-immunotherapy
Source: Nat Commun. 2021 Apr 23;12:2425. doi: 10.1038/s41467-021-22407-6 (PMC8065121; doi:10.1038/s41467-021-22407-6)
Supplement: Supplementary file 4 — Source Data [file 41467_2021_22407_MOESM4_ESM.xlsx]

## Sheet: Figure 2
Fig. 2: IOX1 liposome formulation, inhibiting drug resistance, and potentiating cytotoxicity and ICD induction.
(a) Tumour growth curves of s.c. CT26 tumours in BALB/c mice treated via the tail-vein injection of IOX1, DOX, their combination (IOX1+ DOX) or DOX+αPD-L1 on an every-two-day schedule for 3 times.
	Tumour volume (mm3)
	PBS		IOX1		DOX		DOX+αPD-L1		DOX+IOX1
Time (day)	Mean	SD	Mean	SD	Mean	SD	Mean	SD	Mean	SD
0	69.2882	34.1973	68.827	26.5878	69.0843	18.2366	70.8554	24.9607	69.8096	27.3878
2	220.56	98.7742	197.28	82.819	145.151	78.4284	82.8255	34.9607	78.775	35.7475
4	348.692	167.814	306.197	169.689	245.382	159.593	106.632	45.279	79.1511	51.3974
6	632.036	136.786	507.399	212.911	367.255	101.926	158.772	84.1385	71.0968	37.7008
8	1050.35	312.218	785.415	147.327	426.941	125.461	175.843	124.956	74.9811	36.4369
10	1348.51	487.251	1114.45	279.151	572.254	133.152	195.91	127.772	91.1563	54.3155
12	1721.53	512.448	1431.59	413.251	712.151	155.942	221.116	158.126	101.561	77.2417
14	2145.15	615.151	1914.42	511.153	1000.11	377.151	379.441	177.449	133.151	99.1532
16	2677.15	614.151	2421.16	644.415	1351.15	444.151	532.779	201.449	155.156	105.261
18	2800.52	477.555	2614.65	577.152	1666.15	579.415	799.246	257.659	177.152	111.155
20	/	/	2750.53	415.251	1921.22	666.152	1012.45	359.542	305.215	144.151
22	/	/	/	/	2341.42	712.145	1329.48	402.569	501.156	201.554
24	/	/	/	/	2657.43	544.379	1795.44	495.241	712.457	222.479
(b) Size distribution and morphology of liposomal IOX1 (IOXL) and IPLD (the mixed IOXL and PLD at an IOX1/DOX molar ratio of 5: 1) characterized by DLS and TEM.
	Intensity (%)
Diameter (nm)	IOXL	IPLD
0.4	0	0
0.463	0	0
0.536	0	0
0.621	0	0
0.719	0	0
0.833	0	0
0.965	0	0
1.12	0	0
1.29	0	0
1.5	0	0
1.74	0	0
2.01	0	0
2.33	0	0
2.7	0	0
3.12	0	0
3.62	0	0
4.19	0	0
4.85	0	0
5.61	0	0
6.5	0	0
7.53	0	0
8.72	0	0
10.1	0	0
11.7	0	0
13.5	0	0
15.7	0	0
18.2	0	0
21	0	0
24.4	0	0
28.2	0	0
32.7	0	0
37.8	0.0864	0
43.8	1.79	1.35
50.7	6.67	6.26
58.8	12.6	13.3
68.1	16.3	18.2
78.8	16.7	18.7
91.3	14.7	15.9
106	11.5	11.6
122	8.24	7.5
142	5.43	4.23
164	3.32	2.01
190	1.78	0.71
220	0.69	0.133
255	0.129	0
295	0	0
342	0	0
396	0	0
459	0	0
531	0	0
615	0	0
712	0	0
825	0	0
955	0	0
1110	0	0
1280	0	0
1480	0	0
1720	0	0
1990	0	0
2300	0	0
2670	0	0
3090	0	0
3580	0	0
4150	0	0
4800	0	0
5560	0	0
6440	0	0
7460	0	0
8630	0	0
Uncropped Western blots for Fig.2c
(h) Flow cytometric analysis of CRT-positive cells (gated on the propidium iodide negative cells (PI-)).
	CRT+/PI- (%)
	Control	IOX1	DOX	DOX+IOX1	PLD	IPLD
#1	1.2	0.96	6.1	20.4	4.9	10.9
#2	0.64	0.94	6.25	21.47	4.93	11.2
#3	0.84	1.31	5.97	19.73	4.85	10.8
(i) ATP secreted into the medium.
	ATP release (nM)
	Control	IOX1	DOX	DOX+IOX1	PLD	IPLD
#1	1.45	2.09	5.12	16.8	4.23	13.96
#2	1.52	2.26	5.1	15.47	4.05	12.1
#3	2.4	2.2	4.88	15.38	3.8	12.01
Uncropped Western blots for Fig.2j

## Sheet: Figure 3
Fig. 3: IOX1 mediates dendritic cell (DC) maturation, downregulates cancer cell PD-L1 expression, and promotes T-cell proliferation and activity.
(b) Quantification of the matured DCs (CD11c+CD80+CD86+).
	DC maturation (%)
	Control	IOX1	DOX	DOX+IOX1	PLD	IPLD
#1	12.8	17.6	29.9	58.1	23.9	47.4
#2	15.4	16.7	27.7	61.5	20.5	49.7
#3	11.6	13.9	30.1	57.6	24.1	46.5
(c) Secretion of TNF-α and IL-6 in supernatants.
	TNF-α (pg ml-1)
	Control	IOX1	DOX	DOX+IOX1	PLD	IPLD
#1	10.49	11.21	39.73	111.49	31.47	87.62
#2	10.56	10.79	36.57	122.71	28.99	79.79
#3	10.97	10.48	37.66	115.44	29.61	84.37
	IL-6 (pg ml-1)
	Control	IOX1	DOX	DOX+IOX1	PLD	IPLD
#1	6.47	7.41	21.47	54.62	15.48	30.47
#2	6.15	6.39	22.94	51.47	13.27	32.6
#3	7.21	6.59	24.61	57.64	15.21	35.71
(e) IOX1 downregulated the endogenous PD-L1 measured by western blotting and quantification.
	Relative protein level of PD-L1
	Control	IOX1 (5 μM)	IOX1 (25 μM)	IOX1 (50 μM)	IOXL (5 μM)
#1	0.983931	0.431187	0.229368	0.194232	0.305153
#2	1.07	0.39019	0.274881	0.178425	0.227605
#3	0.946069	0.504678	0.19448	0.122851	0.34042
	Relative protein level of PD-L1
	Control	DOX	DOX+IOX1	PLD	IPLD
#1	1.05874	1.26948	0.518387	1.24775	0.513145
#2	1.00016	1.37203	0.423126	1.21456	0.495757
#3	0.9411	1.41959	0.459835	1.28411	0.398098
Uncropped Western blots for Fig.3e
(f) The pdl1 mRNA levels analyzed by qPCR in the cells
	Relative mRNA level of PD-L1
	Control	IOX1 (5 μM)	IOX1 (25 μM)	IOX1 (50 μM)	IOXL (5 μM)
#1	0.96208	0.573488	0.457552	0.396906	0.514975
#2	1.03941	0.532923	0.435728	0.413364	0.495411
#3	0.998506	0.543744	0.411938	0.420594	0.491583
	Relative mRNA level of PD-L1
	Control	DOX	DOX+IOX1	PLD	IPLD
#1	0.943454	3.73117	0.74816	2.38967	0.648909
#2	1.03941	3.20455	0.663322	2.10407	0.632821
#3	1.01713	3.17333	0.786762	2.40562	0.595615
(h) Calculated proliferation indices (PIs) of T cells.
	T cell proliferation rate (%)
	Control	IOX1	DOX	DOX+IOX1	PLD	IPLD
#1	9.5	25.8	22.5	40.9	17.6	35.8
#2	9.2	24.7	21.5	42.9	15.4	33.9
#3	10.1	27.9	22.7	40.1	18.2	37.6
(j) Quantifications of the apoptotic CT26 cells with or without PBMCs co-culturing
	Apoptosis rate (%)
Without PBMCS	Control	IOX1	DOX	DOX+IOX1	PLD	IPLD
#1	0.323	0.82	25.32	51.4	22.7	37.9
#2	0.317	0.997	24.13	55.47	27.47	36.5
#3	1.589	0.479	27.61	47.61	25.37	39
With PBMCS	Control	IOX1	DOX	DOX+IOX1	PLD	IPLD
#1	4.07	14.53	32.9	86.7	30.5	73.9
#2	3.29	12.7	26.9	88.61	28.47	75.21
#3	3.14	15.4	30.2	81.48	26.57	70.44

## Sheet: Figure 4
Fig. 4: IOX1 downregulates PD-L1 and P-gp expression through JMJD1A/β-catenin signaling pathway.
Uncropped Western blots for Fig.4b						Uncropped Western blots for Fig.4c
(d) Effects of JMJD1A knockdown on gene expressions measured by qPCR in CT26 cells.
	Relative mRNA level of Jmjd1a				Relative mRNA level of Ctnnb1				Relative mRNA level of Abcb1				Relative mRNA level of Cd274
	Control	shJmjd1a			Control	shJmjd1a			Control	shJmjd1a			Control	shJmjd1a
#1	1.07397	0.127371		#1	1.05471	0.653816		#1	1.09471	0.364458		#1	1.06471	0.278446
#2	0.97629	0.20427		#2	0.97245	0.544291		#2	0.93245	0.331573		#2	0.99245	0.346967
#3	0.94974	0.247612		#3	0.97284	0.62874		#3	0.97284	0.262658		#3	0.94284	0.353853
(e) Effects of JMJD1A knockdown on gene expressions measured by qPCR in HCT116 cells.
	Relative mRNA level of Jmjd1a				Relative mRNA level of Ctnnb1				Relative mRNA level of Abcb1				Relative mRNA level of Cd274
	Control	shJmjd1a			Control	shJmjd1a			Control	shJmjd1a			Control	shJmjd1a
#1	1.10397	0.127371		#1	1.05471	0.554492		#1	1.04471	0.362465		#1	1.11245	0.312454
#2	0.97629	0.20427		#2	0.962355	0.614546		#2	1.02245	0.492432		#2	0.945345	0.424653
#3	0.91974	0.247612		#3	0.982935	0.482412		#3	0.93284	0.412415		#3	0.942201	0.442145
Uncropped Western blots for Fig.4f
(g) Effects of β-catenin rescue on gene expression measured by qPCR in JMJD1A-depleted CT26 cells.
	Relative mRNA level of Jmjd1a					Relative mRNA level of Ctnnb1
	Control	shJmjd1a	shJmjd1a+Ctnnb1 plasmid			Control	shJmjd1a	shJmjd1a+Ctnnb1 plasmid
#1	1.03397	0.157371	0.559236		#1	1.09876	0.614497	1.17962
#2	0.99629	0.18427	0.492247		#2	0.917748	0.564291	1.11964
#3	0.96974	0.227612	0.474496		#3	0.983488	0.57874	1.0543
	Relative mRNA level of Abcb1					Relative mRNA level of Cd274
	Control	shJmjd1a	shJmjd1a+Ctnnb1 plasmid			Control	shJmjd1a	shJmjd1a+Ctnnb1 plasmid
#1	1.08471	0.359958	1.18773		#1	1.06471	0.294438	1.47469
#2	1.03245	0.379216	1.2145		#2	0.99245	0.315831	1.37554
#3	0.88284	0.242658	1.27449		#3	0.94284	0.367254	1.42448
Uncropped Western blots for Fig.4h						Uncropped Western blots for Fig.4i

## Sheet: Figure 5
Fig. 5: IPLD treatment of s.c. CT26 tumours.
(b) The tumour growth curves (small tumours).
	Tumour volume (mm3)
	PBS		IOXL		PLD		IPLD
Time (day)	Mean	SD	Mean	SD	Mean	SD	Mean	SD
0	77.6923	13.3113	78.0549	17.8963	77.185	24.4469	81.5239	18.4721
2	143.383	63.943	101.431	23.2379	90.9921	48.225	64.7335	25.6627
4	270.621	78.8056	204.542	57.8526	132.808	52.2561	58.4264	23.5032
6	376.83	150.562	291.842	89.8952	168.269	52.986	49.4244	22.9452
8	521.209	189.251	386.494	127.354	174.884	64.8043	41.8897	17.614
10	648.539	234.86	498.877	189.086	229.101	66.1561	32.3458	12.3025
12	1140.31	571.611	783.817	293.593	307.75	109.886	25.2277	9.51197
14	1435.98	480.275	874.73	370.822	423.067	171.24	17.4227	10.1793
16	1800.89	349.708	1135.28	490.716	543.258	187.663	12.1838	8.42375
18	2585.79	357.758	1496.6	576.205	629.735	281.338	8.82009	6.55949
20	/	/	2061.67	510.889	811.49	377.151	5.16657	11.5051
22	/	/	2513.3	111.895	980.201	404.886	0	0
(c) The averaged tumour weight of each group on Day 22 (small tumours).
	Tumour weight (g)
	PBS	IOXL	PLD	IPLD
#1	3.7557	3.5191	2.25	0
#2	2.711	2.84	1.4891	0
#3	2.3157	3.33815	1.2692	0
#4	3.1678	3.8184	0.7439	0
#5	2.648	1.8337	0.6517	0
#6	2.0103	1.9079	0.6001	0
#7	2.0072	1.7678	0.6247	0
#8	2.7275	1.2156	0.5133	0
(d) The individual tumour growth curves of the PLD group in b.
	Tumour volume (mm3)
Time (day)	#1	#2	#3	#4	#5	#6	#7	#8
0	107.131	119.091	71.2166	52.8191	76.744	62.0199	77.1787	51.2788
2	133.185	187.096	40.3344	85.5137	59.4268	95.3049	72.0485	55.0283
4	184.144	213.967	98.9638	115.091	76.6332	156.927	150.214	66.5265
6	216.7	261	134.234	116.919	107.812	182.701	185.778	141.011
8	232.659	275.29	76.2359	134.459	113.788	202.654	183.916	180.068
10	270.254	306.986	209.088	141.021	123.889	262.456	241.104	278.008
12	333.286	423.335	223.333	190.507	152.437	405.78	433.62	299.701
14	358.72	561.798	315.75	253.177	223.012	732.499	495.855	443.729
16	629.023	689.38	362.872	348.525	330.843	768.379	755.21	461.83
18	525.47	721.018	412.09	452.112	363.866	994.617	1103.96	464.748
20	649.5	873.745	539.592	645.487	514.659	1350.31	1429.4	489.234
22	713.03	993.641	712.674	859.377	661.23	1554.29	1665.42	681.949
(e) The individual tumour growth curves of the IPLD group in b.
	Tumour volume (mm3)
Time (day)	#1	#2	#3	#4	#5	#6	#7	#8
0	83.3873	89.7006	75.4304	94.7375	64.018	91.764	93.8387	59.3143
2	51.64	86.8725	48.9816	83.9753	15.7188	89.6108	81.5221	59.5472
4	39.7678	61.5799	45.4553	49.7871	21.9122	74.7012	83.72	90.4875
6	34.7287	40.448	32.4466	43.9961	17.9875	75.1502	81.6423	68.9955
8	37.1703	33.0934	34.9225	30.1773	17.0329	49.8948	67.3276	65.4985
10	34.4321	32.2291	29.2882	28.4776	12.1743	40.6709	55.1246	26.37
12	31.5922	20.0784	25.35	19.64	15.8485	36.5605	38.9467	13.8054
14	29.2847	9.64261	21.9042	14.4922	12.4056	22.2585	29.394	0
16	21.7455	4.1953	19.1819	12.7938	14.4833	13.1461	11.9246	0
18	13.1142	8.3404	19.0563	11.1862	12.2429	6.62073	0	0
20	11.7769	7.66544	12.9632	0	8.92703	0	0	0
22	0	0	0	0	0	0	0	0
(g) The Kaplan-Meier analysis of the mice (small tumours).
	Survival (days)
	PBS	IOXL	PLD	IPLD
#1	12	16	24	/
#2	14	18	26	/
#3	14	22	28	/
#4	16	22	30	/
#5	16	22	32	/
#6	16	22	36	/
#7	18	22	40	/
#8	18	22	40	/
(h) The tumour growth curves of s.c. CT26 tumours in nude mice treated as in a.
	Tumour volume (mm3)
	PBS		IOXL		PLD		IPLD
Time (day)	Mean	SD	Mean	SD	Mean	SD	Mean	SD
0	87.9194	15.9538	86.0437	17.1138	87.2255	29.1361	87.1894	35.1702
2	192.002	24.1793	222.116	83.91	153.037	25.2768	147.922	38.3861
4	439.745	137.273	420.965	88.1642	393.039	130.815	343.034	121.535
6	670.004	254.478	652.035	172.803	599.365	234.429	502.889	232.229
8	1226.99	431.045	1265.3	326.215	638.304	268.136	520.977	209.141
10	1964.26	960.319	1792.32	480.586	715.449	267.637	616.109	286.426
12	2383.72	795.291	2405.24	565.441	836.626	214.21	774.384	354.367
14	2810.26	465.795	2733.97	403.477	1006.86	224.651	811.858	366.716
16	3034.57	275.351	2979.51	199.48	1101.54	221.471	876.66	370.904
18	/	/	/	/	1207.31	205.867	990.299	505.436
20	/	/	/	/	1332.21	213.004	1075.35	483.607
22	/	/	/	/	1497.61	277.692	1166.98	477.598
(j) The tumour growth curves (large tumours).
	Tumour volume (mm3)
	PBS		PLD		IPLD
Time (day)	Mean	SD	Mean	SD	Mean	SD
0	313.764	62.0556	315.758	52.4642	336.141	70.2435
2	442.478	145.941	431.027	134.193	229.84	99.7383
4	663.692	247.603	522.788	160.283	210.151	89.428
6	930.499	440.084	650.623	257.594	171.198	83.4245
8	1277	551.775	784.034	293.898	164.82	77.2882
10	1765.72	739.95	954.465	269.582	134.155	70.1071
12	2443.26	875.274	1330.68	577.718	121.052	64.2839
14	2566.44	713.573	1779.17	457.463	111.901	51.4415
16	2934.02	330.487	2363.68	496.954	96.9768	69.8498
18	3030.1	253.383	2606.51	449.975	69.1145	49.64
20	/	/	2986.76	238.402	62.1252	49.3464
22	/	/	/	/	36.6565	32.4793
24	/	/	/	/	23.0826	19.1078
26	/	/	/	/	18.4245	18.0593
28	/	/	/	/	12.6836	14.3144
30	/	/	/	/	8.10729	9.83978
32	/	/	/	/	5.9437	9.30503
34	/	/	/	/	0	0
(k) The individual tumour growth curves of the PLD group in j.
	Tumour volume (mm3)
Time (day)	#1	#2	#3	#4	#5	#6	#7	#8
0	381.2	234.563	320.156	271.46	326.584	371.719	270.822	349.559
2	689.612	291.287	451.582	348.633	352.782	533.029	311.08	470.213
4	800.435	419.767	517.76	377.759	541.992	708.917	338.431	477.24
6	1156.92	483.152	611.355	419.578	713.856	874.071	409.142	536.905
8	1396.23	776.632	645.98	437.825	866.014	921.452	552.86	675.278
10	1500.72	865.319	898.343	649	1020.01	1147.47	748.394	806.453
12	2609.35	922.217	1003.79	901.077	1507.35	1583.68	1048.7	1069.31
14	/	1427.48	1291.9	1310.31	2160.12	1983.92	1694.57	1755.7
16	/	1916.07	1590.94	1941.44	2746.04	3030.47	2681.33	2393.81
18	/	2144.35	2015.61	2206.92	3251.39	/	/	2912.61
20	/	3057.64	3240.12	3111.13	/	/	/	/
(l) The individual tumour growth curves of the IPLD group in j.
	Tumour volume (mm3)
Time (day)	#1	#2	#3	#4	#5	#6	#7	#8
0	303.318	309.956	281.769	289.338	481.201	402.771	304.191	316.583
2	191.65	262.09	208.98	98.9212	418.093	310.836	199.98	148.171
4	179.886	232.375	178.134	87.2574	388.8	261.935	204.43	148.393
6	119.709	236.971	162.665	76.2221	325.184	215.663	94.3041	138.861
8	110.642	211.266	166.992	61.3089	307.497	211.25	112.813	136.796
10	93.8288	174.805	127.969	41.9659	272.151	164.237	108.885	89.3992
12	82.7971	148.947	120.81	33.2667	243.043	162.313	100.678	76.5576
14	72.8016	114.278	108.117	28.0898	207.045	141.633	108.974	114.273
16	59.9007	149.796	43.2907	0	144.783	218.131	71.05	88.8636
18	33.9201	77.2652	14.2589	0	91.45	148.954	86.7484	100.32
20	26.4298	89.4261	12.6485	0	103.779	121.228	31.0927	112.398
22	19.1881	73.5277	0	0	89.0035	46.9266	40.9271	23.6793
24	19.2562	35.6742	0	0	56.5139	30.0718	30.1133	13.0312
26	19.7317	35.5224	0	0	52.5358	15.0829	17.707	6.81657
28	19.4448	37.6832	0	0	26.6104	14.2449	0	3.48556
30	8.22465	15.288	0	0	25.5449	15.8008	0	0
32	7.7206	15.6764	0	0	24.1526	0	0	0
34	0	0	0	0	0	0	0	0
(n) The Kaplan-Meier analysis of the mice (large tumours).
	Survival (days)
	PBS	PLD	IPLD
#1	10	12	/
#2	12	16	/
#3	12	16	/
#4	12	18	/
#5	12	18	/
#6	16	20	/
#7	16	20	/
#8	18	20	/

## Sheet: Figure 6
Fig. 6: IPLD-induced immune responses of the CT26 tumour-bearing BALB/c mice.
(b) Quantification of CRT exposure by ImageJ.
	CRT percentage (%)
	PBS	IOXL	PLD	IPLD
#1	1.297	1.82	9.135	29.378
#2	1.492	2.01	8.452	26.3859
#3	1.004	1.57	11.339	31.2513
(c) Quantification of PD-L1 expression by ImageJ.
	PD-L1 percentage (%)
	PBS	IOXL	PLD	IPLD
#1	16.536	6.477	34.346	14.839
#2	21.479	5.41	40.229	10.217
#3	18.331	7.154	42.447	15.337
(e) Quantification of the matured DCs (CD11c+CD80+CD86+) in TDLNs by flow cytometry.
	DC maturation (%)
	PBS	IOXL	PLD	IPLD
#1	11	16.1	24.6	53.6
#2	8.9	17	22.5	49.8
#3	12.7	15.4	26.3	56.3
(g) Quantification of cytotoxic T cells (gated on CD3+CD8+, CTLs) in the tumours by flow cytometry.
	CD3+CD8+ T cells (%)
	PBS	IOXL	PLD	IPLD
#1	26.4	30	46.7	62.2
#2	24.3	32.9	44.5	64.3
#3	29.4	27.6	47.1	60.4
(i) Quantification of CD8 expression by ImageJ.
	CRT percentage (%)
	PBS	IOXL	PLD	IPLD
#1	0.122	0.305	1.014	4.699
#2	0.097	0.117	1.347	5.296
#3	0.028	0.259	0.744	4.462
(j) Quantification of granzyme B expression by ImageJ.
	PD-L1 percentage (%)
	PBS	IOXL	PLD	IPLD
#1	0.17	0.289	0.801	2.739
#2	0.09	0.147	0.767	3.317
#3	0.07	0.222	0.544	2.647
(l) Quantification of regulatory T cells (CD4+FOXP3+) in the tumours by flow cytometry.
	Treg cells (%)
	PBS	IOXL	PLD	IPLD
#1	37.6	25.7	24.5	13.2
#2	36	23.5	22.8	14.7
#3	37.9	26.7	25.6	11.9
(n) Quantification of systemic cytokines in the serum of the mice.
	IFN-γ (pg ml-1)
	PBS	IOXL	PLD	IPLD
#1	3.01	5.89	12.7	33.57
#2	2.72	5.2	16.42	29.84
#3	1.88	3.4	8.13	28.62
	TNF-α (pg ml-1)
	PBS	IOXL	PLD	IPLD
#1	1.91	2.05	8.13	30.78
#2	1.78	1.95	12.66	35.82
#3	1.8	2.38	15.06	30.12
	IL-2 (pg ml-1)
	PBS	IOXL	PLD	IPLD
#1	0.77	2.64	3.71	6.36
#2	1.08	2.06	3.13	6.04
#3	0.99	2.13	2.41	6.68
	IL-6 (pg ml-1)
	PBS	IOXL	PLD	IPLD
#1	2.4	5.2	28.84	79.84
#2	3.4	5.2	30.12	82.47
#3	4.07	5.75	35.82	76.45
	IL-10 (pg ml-1)
	PBS	IOXL	PLD	IPLD
#1	0.3	0.24	0.26	0.28
#2	0.24	0.26	0.3	0.16
#3	0.28	0.29	0.34	0.24

## Sheet: Figrure 7
Fig. 7: IPLD treatment-induced long-term antitumour immunological memory tested by tumour rechallenging.
(b) The tumour growth curves of of the mice bearing the rechallenged s.c. tumours.
	Tumour volume (mm3)
	PBS		IOXL		PLD		IPLD
Time (day)	Mean	SD	Mean	SD	Mean	SD	Mean	SD
30	0	0	0	0	0	0	0	0
32	0	0	0	0	0	0	0	0
34	6.95929	1.70074	0.755534	1.25465	1.32227	2.95669	0	0
36	36.4828	7.78375	0.90966	0.92526	3.18674	4.92412	0	0
38	133.821	37.8368	9.31063	7.61805	4.98068	6.1832	0	0
40	225.871	47.3554	32.4169	22.5832	9.32425	3.80762	0	0
42	406.086	61.2902	125.851	66.987	30.9888	12.0432	0	0
44	550.609	118.886	251.831	111.598	129.296	31.4302	0	0
46	780.293	231.325	406.39	220.789	230.088	86.5749	0	0
48	1481.12	274.605	680.304	169.086	465.769	168.031	0	0
50	2285.19	563.987	1141.46	190.034	676.419	212.419	0	0
52	2600.55	365.951	1806.06	312.732	924.06	305.676	0	0
54	/	/	2474.17	473.935	1357.9	358.138	0	0
56	/	/	2699.76	189.206	1840.26	426.391	0	0
58	/	/	/	/	2323.06	303.231	0	0
60	/	/	/	/	2697.82	95.9981	0	0
(c) The Kaplan-Meier analysis of the mice bearing the rechallenged s.c. tumours.
	Survival (days)
	PBS	IOXL	PLD	IPLD
#1	48	52	56	/
#2	50	54	56	/
#3	52	54	58	/
#4	52	56	58	/
#5	52	56	60	/
(d) Quantitative analysis of the memory T cells (CD4+CD44+CD122+) in spleens of the mice on Day 11.
	TCM of CD4+ T cells (%)
	PBS	IOXL	PLD	IPLD
#1	7.2	12.2	14.4	21.8
#2	6.2	11.1	15.1	20.4
#3	8.1	12.7	13.1	22.5
(f) the IFN-γ levels in the serum of mice in e on Day 6, 29, and 32.
	IFN-γ (pg ml-1)
	PBS		IOXL		PLD		IPLD
Time (day)	Mean	SD	Mean	SD	Mean	SD	Mean	SD
6	2.054	0.868119	5.66	2.61762	14.004	4.55318	27.058	5.42469
29	0.736	0.143457	0.738	0.203887	0.658	0.132363	0.69	0.0561249
32	2.162	0.887789	4.534	2.19419	5.352	1.99097	15.378	5.27236
(g) the TNF-α levels in the serum of mice in e on Day 6, 29, and 32.
	TNF-α (pg ml-1)
	PBS		IOXL		PLD		IPLD
Time (day)	Mean	SD	Mean	SD	Mean	SD	Mean	SD
6	1.358	0.286653	2.372	0.768095	12.724	3.68444	31.308	4.92064
29	1.538	0.431242	1.816	0.192172	1.662	0.336407	1.776	1.17813
32	1.49	0.316228	3.72	0.764035	9.582	1.09698	19.764	1.91756

## Sheet: Figure 8
Fig. 8: IPLD treatment of orthotopic and lung metastatic dual tumours of 4T1 triple-negative breast cancer.
(b) The serum TNF-α and IFN-γ levels in the mice determined on day 9.
	IFN-γ (pg ml-1)
	PBS	IOXL	PLD	IPLD
#1	4.11	6.28	22.47	42.61
#2	3.87	5.37	27.61	37.18
#3	1.79	7.82	18.42	50.24
	TNF-α (pg ml-1)
	PBS	IOXL	PLD	IPLD
#1	6.76	10.47	31.61	55.51
#2	5.47	11.51	37.62	58.97
#3	7.24	8.44	32.47	64.79
(c) The tumour growth curves of the orthotopic 4T1 tumours.
	Tumour volume (mm3)
	PBS		IOXL		PLD		IPLD
Time (day)	Mean	SD	Mean	SD	Mean	SD	Mean	SD
0	98.0134	27.2276	95.8668	21.4383	94.1058	27.1961	99.2812	27.4922
2	165.614	14.4934	152.89	49.0641	107.279	23.9327	90.1671	21.3194
4	257.651	29.1453	219.639	73.2625	138.846	42.8404	65.6449	8.11252
6	373.632	48.615	303.505	101.136	178.825	62.4396	64.6984	18.4849
8	501.053	151.576	446.386	151.93	253.95	25.6772	47.0766	24.205
10	689.879	249.469	628.679	141.432	373.02	85.3579	25.6373	29.5965
12	887.378	230.48	774.957	113.578	451.27	73.1867	22.1687	30.5479
14	1123.1	282.631	924.206	179.615	585.816	105.951	22.5152	34.2252
16	1303.88	287.056	1114.46	269.756	741.357	152.95	28.6275	40.1828
18	1654.75	310.812	1325.51	236.816	846.375	135.319	30.3437	46.859
20	1855.05	310.981	1650.39	283.671	1007.1	163.772	38.2149	58.7659
22	2085.98	361.611	1997.82	296.785	1279.38	230.969	49.1781	69.6723
(d) The individual tumour growth of each mouse in the IPLD-treated group.
	Tumour volume (mm3)
Time (day)	#1	#2	#3	#4	#5
0	125.541	97.8071	114.921	53.8712	104.265
2	103.38	58.2414	94.8836	113.04	81.2902
4	66.7673	54.3076	64.4517	77.1352	65.5627
6	57.7125	40.0644	67.5829	91.1065	67.0255
8	32.88	31.329	29.4439	85.8869	55.843
10	13.1466	21.4785	5.56	77.5638	10.4375
12	5.74	1.20276	0	71.4166	32.4844
14	0	0	0	77.3054	35.2706
16	0	0	0	84.0613	59.0763
18	0	0	0	106.498	45.2198
20	0	0	0	133.358	57.7159
22	0	0	0	148.226	97.6645

## Sheet: Figure S1
Supplementary Fig. 1. The MTT assay curves of IOX1 and IOXL against cancer cells.
CT26	Cell viability (%)
	IOX1		IOXL
IOX1 conc. (μg ml-1)	Mean	SD	Mean	SD
0.01	103.78	5.32542	103.461	5.23448
0.05	101.995	3.98546	103.039	5.96674
0.1	100.528	2.64022	101.026	3.76473
0.5	97.3435	4.34112	103.954	0.5074
1	98.8144	3.62156	93.267	1.25791
2	96.4452	2.99756	95.7495	3.11636
5	98.3038	1.86786	95.7041	4.63882
10	95.9697	5.00185	93.7643	3.47345
4T1	Cell viability (%)
	IOX1		IOXL
IOX1 conc. (μg ml-1)	Mean	SD	Mean	SD
0.01	111.125	2.60398	105.591	1.67895
0.05	105.362	1.48756	112.811	2.90311
0.1	100.205	3.1533	111.651	1.72144
0.5	114.766	3.94777	112.232	2.68872
1	114.573	3.33524	105.291	2.32102
2	104.677	3.23015	105.831	0.98735
5	90.816	3.28794	101.087	1.17154
10	75.4786	2.66999	86.7585	1.53198
B16F10	Cell viability (%)
	IOX1		IOXL
IOX1 conc. (μg ml-1)	Mean	SD	Mean	SD
0.01	107.782	3.78114	107.497	3.38485
0.05	105.102	2.60827	101.781	1.97571
0.1	104.528	3.1236	109.782	2.78555
0.5	98.0134	1.28071	103.293	0.76772
1	108.203	0.47671	97.3777	3.02947
2	94.7961	4.5237	95.9745	1.95833
5	87.1598	1.28829	95.6592	3.29269
10	78.3373	2.95114	77.2856	1.51028
HCT116	Cell viability (%)
	IOX1		IOXL
IOX1 conc. (μg ml-1)	Mean	SD	Mean	SD
0.1	101.125	1.80398	108.591	3.27895
0.5	106.362	1.88756	107.811	1.90311
1	102.205	2.3533	104.651	3.12144
2	100.766	2.14777	109.232	3.18872
5	105.573	1.83524	107.291	3.32102
10	103.677	2.03015	103.831	2.18735
20	98.816	1.98794	107.087	2.97154
50	89.4786	3.16999	96.7585	3.13198
MCF-7	Cell viability (%)
	IOX1		IOXL
IOX1 conc. (μg ml-1)	Mean	SD	Mean	SD
0.1	107.125	2.20398	115.591	3.67895
0.5	111.362	2.48756	116.811	2.90311
1	106.205	2.1533	112.651	3.72144
2	102.766	1.94777	108.232	3.68872
5	100.573	1.33524	106.291	1.32102
10	99.677	2.23015	102.831	1.98735
20	94.816	2.28794	105.087	3.17154
50	87.4786	3.66999	100.758	2.53198

## Sheet: Figure S2
Supplementary Fig. 2. Size distribution of pegylated liposomal doxorubicin (PLD, LIBOD®) characterized by DLS.
	Intensity (%)
Diameter (nm)	PLD
0.4	0
0.463	0
0.536	0
0.621	0
0.719	0
0.833	0
0.965	0
1.12	0
1.29	0
1.5	0
1.74	0
2.01	0
2.33	0
2.7	0
3.12	0
3.62	0
4.19	0
4.85	0
5.61	0
6.5	0
7.53	0
8.72	0
10.1	0
11.7	0
13.5	0
15.7	0
18.2	0
21	0
24.4	0
28.2	0
32.7	0
37.8	0
43.8	0.915
50.7	4.68
58.8	10.9
68.1	16
78.8	17.6
91.3	16.1
106	12.8
122	9.11
142	5.92
164	3.51
190	1.79
220	0.642
255	0.108
295	0
342	0
396	0
459	0
531	0
615	0
712	0
825	0
955	0
1110	0
1280	0
1480	0
1720	0
1990	0
2300	0
2670	0
3090	0
3580	0
4150	0
4800	0
5560	0
6440	0
7460	0
8630	0

## Sheet: Figure S3
Supplementary Fig. 3. The particle sizes and zeta potentials of the mixed liposomes of PLD and IOXL at different molar ratios measured by DLS.
	Particle size (nm)
	Ratios of IOX1/DOX (n/n)
	PLD	1:1	3:1	6:1	9:1	12:1	15:1	IOXL
#1	102	95.1	93.2	94.6	96.4	99.8	99	102.3
#2	101.3	96.2	93.7	94.1	95.1	97.7	100.2	101.7
#3	101.4	94.3	94.8	95.2	98.7	98	96.7	103.1
#4	102.3	95.9	94.2	93.7	96.9	96.5	97.8	102.4
#5	101.6	94.7	94	94.6	97.6	97.4	98.4	101.1
#6	102.4	94.6	93.6	95.1	96.9	97.6	99.1	102.3
	Zeta potential (mV)
	Ratios of IOX1/DOX (n/n)
	PLD	1:1	3:1	6:1	9:1	12:1	15:1	IOXL
#1	-19.3	-12.4	-9.2	-10.15	-9.14	-8.75	-8.49	-7.66
#2	-18.8	-12.7	-9.02	-8.97	-9.94	-8.47	-8.74	-8.43
#3	-18.9	-11.6	-9.84	-9.23	-10.25	-8.02	-8.21	-9.7
#4	-18.4	-13.4	-9.41	-8.77	-9.11	-8.65	-7.71	-8.6
#5	-19.1	-11.9	-8.47	-8.91	-9.07	-7.91	-8.97	-9.3
#6	-19.2	-12.6	-10.02	-9.79	-8.71	-8.65	-8.03	-7.9

[truncated: 65 more sheets: Figure S6, Figure S7, Figure S8, Figure S9, Figure S10, Figure S12, Figure S13, Figure S14, Figure S15, Figure S16, Figure S17, Figure S18, Figure S20, Figure S21, Figure S22, Figure S23, Figure S24, Figure S25, Figure S27, Figure S28 …]
